# Supplementary material for: Minimal immune cell subset differences in a cohort of close contacts of tuberculosis index cases
Source: Tuberculosis (Edinb). Author manuscript; Available in PMC 2026 Jul 16. (PMC13373719; doi:10.1016/j.tube.2025.102707)
Supplement: 3 [file NIHMS2186814-supplement-3.xlsx]

## Sheet: Sheet1
Supplementary Table 2
Antibodies used for AIM assay
Marker	Clone	RRID	Fluorochrome	Manufacturer	Volume per one million cells
CD8	RPA-T8	AB_2870223	BUV496	BD	0.2ul
CD4	RPA-T4	AB_2744420	BV605	BD	0.5ul
CD3	UCHT1	AB_2870183	BUV805	BD	0.5ul
CD14	M5E2	AB_10611856	V500	BD	1ul
CD19	HIB19	AB_10562391	V500	BD	1ul
CCR7	G043H7	AB_10916386	FITC	Biolegend	1.5ul
CD45RA	HI100	AB_10965547	BV421	Biolegend	2ul
HLA-DR	LN3	AB_1907427	AF700	Thermofisher	2ul
PD-L1	29E.2A3	AB_940368	PE	Biolegend	2ul
OX40	Ber-ACT35	AB_10901161	PE CY-7	Biolegend	2ul
L/D EFLOUR506	65086614		EF506	ThermoFisher (lifetech, ebio,invitrogen)	0.2ul
Antibodies used for ex vivo surface staining for phenotyping
CD45	HI30	AB_2715771	PE Dazzle	Biolegend	0.2ul
CD4	RPA-T4	AB_1272044	APC-eF780	ThermoFisher (lifetech, ebio,invitrogen)	0.2ul
CD8	RPA-T8	AB_2870223	BUV496	BD	0.2ul
CCR4	IG1	AB_2562428	PE Cy-7	BD	0.2ul
CD16	3G8	AB_2898604	PE Cy 5	ThermoFisher (lifetech, ebio,invitrogen)	0.2ul
CXCR3	G025H7	AB_10962912	PE	Biolegend	0.5ul
CD19	HIB19	AB_2562015	BV605	Biolegend	0.5ul
CD20	2H7	AB_2872872	BUV563	BD	0.5ul
CD45RA	HI100	AB_2563813	BV570	Biolegend	0.5ul
CD14	M5E2	AB_2743629	BV480	BV480	1ul
CD38	HIT2	AB_394184	PerCP-Cy5.5	BD	1ul
CD56	5.1H11	AB_2563913	APC	Biolegend	1ul
CD3	UCHT1	AB_2870183	BUV805	BD	1ul
CCR7	G043H7	AB_10916386	BV785	Biolegend	1.5ul
CCR6	11A	AB_2741448	BUV395	BD	1.5ul
gdTCR	11F2	AB_2742548	BV421	BD	1.5ul
CD161	DX12	AB_2738456	BV650	BD	1.5ul
HLA-DR	LN3	AB_1907427	AF700	ThermoFisher (lifetech, ebio,invitrogen)	2ul
CD26	BA5b	AB_314288	FITC	Biolegend	2ul
Viability Dye	65086614		EFlour 506	BD	0.2ul
